# Supplementary material for: The rice XA21 ectodomain fused to the Arabidopsis EFR cytoplasmic domain confers resistance to Xanthomonas oryzae pv. oryzae
Source: PeerJ. 2018 May 9;6:e4456. doi: 10.7717/peerj.4456 (PMC5949059; doi:10.7717/peerj.4456)
Supplement: Supplemental Information 5 — Table indicates each primer used in this study. The first column shows the 5′ to 3′ primer sequence. The second column indicates the associated MSU locus ID, primer direction, and purpose of primer. The last column indicates figures associated with each primer set. [file peerj-06-4456-s005.xlsx]

## Sheet: Sheet1
Sequence (5' - 3')	Description	Figure
AAACCTCACAAACTTGTTGTCATTAG	XA21:EFR_F_Genotyping	Figures 1 through 4; Figures S1 through S4
CTACATAGTATGCATGTCCGT	XA21:EFR_R_Genotyping	Figures 1 through 4; Figures S1 through S4
ACTGGCCATCCTCTCATCACT	XA21_Intracellular_F qPCR	Figure2
AAATTGGTCGGCGCGAAAC	XA21_Intracellular_R_qPCR	Figure2
TGTGGCTTCTCTGTGTTGGTTC	EFR_Intracellular_F_qPCR	Figure2
GAAGAGAAGCGACTTGTTGCAC	EFR_Intracellular_R_qPCR	Figure2
AAATCCCTGCCTCAGTTGCT	XA21_Ectodomain_F_qPCR	Figure2
AACCCGAGGTGATAATTCC	XA21_Ectodomain_R_qPCR	Figure2
GTCGCGGTGTCGGTGGAGAG	PR10b_F_qPCR	Figure4
ACGGCGTCGATGAATCCGGC	PR10b_R_qPCR	Figure4
TACAGGGGCTAGCGAGACAT	LOC_Os02g36190_F_qPCR	Figure4
CTCTTGGACACCGCATGAGT	LOC_Os02g36190_R_qPCR	Figure4
GCTGGCTTCCAAACAAGAGC	LOC_Os06g37224_F_qPCR	Figure4
GCCTCTTGATCAACGCGTTC	LOC_Os06g37224_R_qPCR	Figure4
CAACACCATGCCGTCCTACT	LOC_Os11g42200_F_qPCR	Figure4
CGACATGCATAGGGACACGA	LOC_Os11g42200_R_qPCR	Figure4
